# Supplementary material for: Differential Expression and Clinical Relevance of C-X-C Motif Chemokine Receptor 4 (CXCR4) in Renal Cell Carcinomas, Benign Renal Tumors, and Metastases
Source: Int J Mol Sci. 2023 Mar 9;24(6):5227. doi: 10.3390/ijms24065227 (PMC10048828; doi:10.3390/ijms24065227)
Supplement: Supplementary file 1 [file ijms-24-05227-s001.zip]

Archive with 1 entries (1 files):
- ijms-2104411-supplementary.pdf
